# Supplementary material for: Pomegranate Peel-Derived Hard Carbons as Anode Materials for Sodium-Ion Batteries
Source: Molecules. 2024 Sep 29;29(19):4639. doi: 10.3390/molecules29194639 (PMC11478217; doi:10.3390/molecules29194639)
Supplement: Supplementary file 1 [file molecules-29-04639-s001.zip]

Archive with 1 entries (1 files):
- molecules-3152194-supplementary.pdf
